# Supplementary material for: A Novel Phosphorylated Tau Conformer Implicated in the Tauopathy Pathogenesis of Human Neurons
Source: Biomolecules. 2025 Apr 15;15(4):585. doi: 10.3390/biom15040585 (PMC12025006; doi:10.3390/biom15040585)
Supplement: Supplementary file 1 [file biomolecules-15-00585-s001.zip]

Archive with 2 entries (2 files):
- biomolecules-3509752-supplementary.pdf
- biomolecules-3509752-WB.pdf
